# Supplementary material for: Chemoprevention of Lung Cancer with a Combination of Mitochondria-Targeted Compounds
Source: Cancers (Basel). 2022 May 21;14(10):2538. doi: 10.3390/cancers14102538 (PMC9140024; doi:10.3390/cancers14102538)
Supplement: Supplementary file 1 [file cancers-14-02538-s001.zip]

Archive with 1 entries (1 files):
- cancers-1707111-supplementary.pdf
